# Supplementary material for: The effect of mode of delivery on health-related quality-of-life in mothers: a systematic review and meta-analysis
Source: BMC Pregnancy Childbirth. 2022 Feb 22;22:149. doi: 10.1186/s12884-022-04473-w (PMC8864819; doi:10.1186/s12884-022-04473-w)
Supplement: Supplementary file 1 — Additional file 1: Supplemenaty Table T1. Excluded studies after full text data extraction and reasons. [file 12884_2022_4473_MOESM1_ESM.xlsx]

## Sheet: Sheet1
Author	Title	Year	Population (age in years)	Out Category
Aasheim V, Waldenstrom U, Rasmussen S, Espehaug B, Schytt E	Satisfaction with life during pregnancy and early motherhood in first-time mothers of advanced age: a population-based longitudinal study	2014	25-≥40	Irrelevant outcome
Abbasi M, van den Akker O, Bewley C	Persian couples' experiences of depressive symptoms and health-related quality of life in the pre- and perinatal period	2014	19-45	Not the primary outcome- no mean scores
Adams SS, Eberhard-Gran M, Sandvik AR, Eskild A	Mode of delivery and postpartum emotional distress: a cohort study of 55,814 women	2012	14–47	Inappropriate HRQoL tool
Alderdice F, McNeill J, Gargan P, Perra O	Preliminary evaluation of the Well-being in Pregnancy (WiP) questionnaire	2017	26–35	No outcome of interest
Altaweel W, Alharbi M	Urinary incontinence: prevalence, risk factors, and impact on health related quality of life in Saudi women	2012	≥15	Inappropriate HRQoL tool
Alves B, Zakka T, Teixeira MJ, Siqueira JT, Siqueira SR	Evaluation of pain before and after vaginal delivery	2009	15-39	Irrelevant outcome
Amorim M, Alves E, Kelly-Irving M, Ribeiro AI, Silva S	Quality of life of parents of very preterm infants 4 months after birth: a mixed methods study	2018	NR	Irrelevant outcome
Andrade RD, Santos JS, Cardoso Maia MA, de Mello DF	Factors related to women's health in puerperium and repercussions on child health	2015	NA	Full text unavailable
Andrews V, Shelmeridine S, Sultan AH, Thakar R	Anal and urinary incontinence 4 years after a vaginal delivery	2013	20-45	Inappropriate HRQoL tool
Anteneh A, Alison M, Michelle K	USE OF PATIENT REPORTED OUTCOME MEASURES TO DESIGN AND EVALUATE HUMAN RIGHTS IN CHILDBIRTH INTERVENTIONS IN ETHIOPIA	2019	15-44	Full text unavailable
Arrue M, Diez-Itza I, Ibanez L, Paredes J, Murgiondo A	Changes in quality of life of women with stress urinary incontinence two years after first delivery	2011	NA	Full text unavailable
Auwad W, Alkenawi A, Altaf Z, Hagi S, Farouk Elsayed R	The maternal sequelae of childbirth: A prospective study of the structure and function of the pelvic floor using mri, perineometry, Oxford score, POPQ, and ICIQ-UI	2014	≥18	Full text unavailable
Baghirzada L, Downey K, Macarthur A	Assessment of QOL indicators in the postpartum period	2012	NA	Duplication
Bahrami N, Karimian Z, Bahrami S, Bolbolhaghighi N	Comparing the Postpartum Quality of Life Between Six to Eight Weeks and Twelve to Fourteen Weeks After Delivery in Iran	2014	18 to 35	No outcome of interest
Bai G, Korfage IJ, Mautner E, Raat H	Determinants of Maternal Health-Related Quality of Life after Childbirth: The Generation R Study	2019	NR: median 31	Not the primary outcome- no mean scores
Barkin JL, Wisner KL, Bromberger JT, Beach SR, Wisniewski SR	Assessment of functioning in new mothers	2010	NA	No outcome of interest
Bechard F, Castelli C, Alonso S, Vintejoux E, Goffinet F, Letouzey V, et al	Impact of mode of delivery of twins on the pelvic floor 3 and 12months post-partumpart II	2019	17-51	Awaiting Classification
Bertozzi S, Londero AP, Fruscalzo A, Driul L, Delneri C, Calcagno A, et al	Impact of episiotomy on pelvic floor disorders and their influence on women's wellness after the sixth month postpartum: a retrospective study	2011	mean 35.26	Inappropriate HRQoL tool
Bijl RC, Freeman LM, Weijenborg PTM, Middeldorp JM, Dahan A, van Dorp ELA	A retrospective study on persistent pain after childbirth in the Netherlands	2016	mean 34.6	Inappropriate HRQoL tool
Bijlenga D, Boers KE, Birnie E, Mol BW, Vijgen SC, Van der Post JA, et al	Maternal health-related quality of life after induction of labor or expectant monitoring in pregnancy complicated by intrauterine growth retardation beyond 36 weeks	2011	18-33	No outcome of interest
Bijlenga D, Koopmans CM, Birnie E, Mol BW, van der Post JA, Bloemenkamp KW, et al	Health-related quality of life after induction of labor versus expectant monitoring in gestational hypertension or preeclampsia at term	2011	18+	No outcome of interest
Blomquist JL, Quiroz LH, MacMillan D, McCullough A, Handa VL	Mothers' Satisfaction With Planned Vaginal and Planned Cesarean Birth EDITORIAL COMMENT	2011	mean 31	Irrelevant outcome
Bossano CM, Townsend KM, Walton AC, Blomquist JL, Handa VL	The maternal childbirth experience more than a decade after delivery	2017	29-37	Irrelevant outcome
Cardo Maza A, Alamar Provecho J, Moreno Selva R, Nogueira Garcia J, Belmonte Andujar L, Garrido Molla N, et al	Urinary incontinence during pregnancy and for months after delivery. Risk factors and impact on quality of life	2011	NA	Language
Carlander AK, Andolf E, Edman G, Wiklund I	Health-related quality of life five years after birth of the first child	2015	23 to 47	Inappropriate HRQoL tool
Chan SSC, Cheung RYK, Lee LL, Yiu AKW	Health related quality of life on pelvic floor in women one year after delivery according to their mode of delivery	2014	NR	Full text unavailable
Chan SSC, Cheung RYK, Yiu KW, Lee LL, Chung TKH	Effect of levator ani muscle injury on primiparous women during the first year after childbirth	2014	mean 30.6	Full text unavailable
Chan SSC, Chung MY, Wana OYK, Lee LL, Yi KY, Cheung RYK	Symptoms of pelvic floor disorders and health-related quality of life in primiparous women 8 weeks after vaginal delivery	2015	mean 36	Full text unavailable
Chang P, Tseng Y, Chuang C, Chen YC, Hsieh W, Hurng B, et al	Use of Sheng-Hua-Tang and health-related quality of life in postpartum women: a population-based cohort study in Taiwan	2010	25->35	No outcome of interest
Chen CH, Wang SY	Psychosocial outcomes of vaginal and cesarean births in Taiwanese primiparas	2002	18-44	Inappropriate HRQoL tool
Chinweuba AU, Okoronkwo IL, Anarado AN, Agbapuonwu NE, Ogbonnaya NP, Ihudiebube-Splendor CN	Differentials in health-related quality of life of employed and unemployed women with normal vaginal delivery	2018	20 and 44	Irrelevant outcome
Choi JI, Han KD, Kim SJ, Kim MJ, Shin JE, Lee HN	Relationship between delivery history and health-related quality of life in menopausal South Korean women: The Korea National Health and Nutrition Examination Surveys	2016	>50	No outcome of interest
Chuang CH, Jeng SF, Hsieh WS, Liao HF, Su YN, Chen PC	Maternal psychosocial factors around delivery, and the behavior of 2-year-old children	2011	NR mean age 32.6 +/- 3.8 years	No outcome of interest
Chung MY, Wan OY, Cheung RY, Chung TK, Chan SS	Prevalence of levator ani muscle injury and health-related quality of life in primiparous Chinese women after instrumental delivery	2015	18+. Mean 31+/-3	Irrelevant outcome
Cicek Y, Saruhan A	The effect of postpartum functional condition of mothers upon their life quality	2016	25-30 40.9%	Full text unavailable
Cinar D, Ozengin N, Sertel M, Yildirim NU	A comparison between the level of back pain to arise in giving vaginal delivery and caesarean delivery [Turkish, English]	2010	NA	Full text unavailable
Dagher RK, McGovern PM, Dowd B	Impact of maternity leave duration on women's mental and physical health in the first year after childbirth	2013	≥18	Full text unavailable
Dagher RK, McGovern PM, Dowd BE	Maternity leave duration and postpartum mental and physical health: implications for leave policies	2014	15+	No outcome of interest
Dalfrà MG, Nicolucci A, Bisson T, Bonsembiante B, Lapolla A, Dalfrà MG, et al	Quality of life in pregnancy and post-partum: a study in diabetic patients	2012	NA	No outcome of interest
Dalziel SR, Lim VK, Lambert A, McCarthy D, Parag V, Rodgers A, et al	Psychological functioning and health-related quality of life in adulthood after preterm birth	2007	Term mean: 31, preterm: 31 years 3 months	No outcome of interest
Darcy JM, Grzywacz JG, Stephens RL, Leng I, Clinch CR, Arcury TA	Maternal Depressive Symptomatology: 16-Month Follow-up of Infant and Maternal Health-Related Quality of Life	2011	mean 30.3	No outcome of interest
Declercq E, Cunningham DK, Johnson C, Sakala C	Mothers' reports of postpartum pain associated with vaginal and cesarean deliveries: results of a national survey	2008	18 to 45	Inappropriate HRQoL tool
Dening FC	Birth and the quality of life	1979	NA	Full text unavailable
Doumouchtsis S, Fahmy J, Betschart C, Falconi G, Nygaard CC, Rada MP, et al	Core outcome sets in childbirth trauma research: Patient-reported outcomes and outcome measures in randomised controlled trials of interventions for the management of childbirth trauma	2019	NA	Full text unavailable
Elenskaia K, Thakar R, Sultan A, Scheer I, Srivastava R	Stress incontinence and childbirth: Results of a 5-year longitudinal study	2011	NA	Full text unavailable
Elenskaia K, Thakar R, Sultan AH, Scheer I, Onwude J	Effect of childbirth on pelvic organ support and quality of life: a longitudinal cohort study	2013	18+	Not the primary outcome- no mean scores
Elenskaia K, Thakar R, Sultan AH, Scheer I, Srivastava R, Onwude JL	Does mode of delivery affect pelvic organ support and quality of life? A longitudinal 5-year study	2011	NA	Full text unavailable
Emmanuel EN, Sun J	Health related quality of life across the perinatal period among Australian women	2014	18-45	Awaiting Classification
Fatusic Z, Hudic I, Sinanovic O, Kapidzic M, Hotic N, Music A	Short-term postnatal quality of life in women with previous Misgav Ladach caesarean section compared to Pfannenstiel-Dorffler caesarean section method	2011	20 to 35	No outcome of interest
Fobelets M, Beeckman K, Buyl R, Healy P, Grylka-Baeschlin S, Nicoletti J, et al	Preference of birth mode and postnatal health related quality of life after one previous caesarean section in three European countries	2019	≥18	Duplicate study population
Ganyaglo GY, Lassey AT, Ndanu TA, Kareem M, Karp DR, Goh JT	Prevalence and quality of life impact of urinary incontinence during pregnancy and the puerperium in a large tertiary referral centre in West Africa	2014	n/a	Full text unavailable
Ghigo J	Exploring womens' attitudes towards incontinence in pregnancy and the puerperium	2018	16-38, median:27	Full text unavailable
Gjerdingen D, Fontaine P, Crow S, McGovern P, Center B, Miner M	Predictors of mothers' postpartum body dissatisfaction	2009	≥12	No outcome of interest
Grylka-Baeschlin S, Meyer T, Lengler L, van Teijlingen E, Pehlke-Milde J, Gross MM	Postnatal quality of life — A content analysis of qualitative results to the Mother-Generated Index	2019	NR	No outcome of interest
Grylka-Baeschlin S, van Teijlingen E, Stoll K, Gross MM	Translation and validation of the German version of the Mother-Generated Index and its application during the postnatal period	2015	16 & 43	Irrelevant outcome
Gutke A, Lundberg M, Ostgaard HC, Oberg B	Impact of postpartum lumbopelvic pain on disability, pain intensity, health-related quality of life, activity level, kinesiophobia, and depressive symptoms	2011	unknown	Irrelevant outcome
Hammoudeh W, Mataria A, Wick L, Giacaman R	In search of health: quality of life among postpartum Palestinian women	2009	15–46	No outcome of interest
Handa VL, Zyczynski HM, Burgio KL, Fitzgerald MP, Borello-France D, Janz NK, et al	The impact of fecal and urinary incontinence on quality of life 6 months after childbirth	2007	Mean age of 27.5 years	No outcome of interest
Hehir M, Fitzpatrick M, O'Herlihy C	Morbidity and quality of life following rectal injury at the time of vaginal delivery	2015	NR	Full text unavailable
Hernandez-Martinez A, Rodriguez-Almagro J, Molina-Alarcon M, Infante-Torres N, Manzanares MD, Martinez-Galiano JM	Postpartum post-traumatic stress disorder: Associated perinatal factors and quality of life	2019	(≥35:51.5%) & (<25:48.5%)	Irrelevant outcome
Hill PD, Aldag JC	Maternal perceived quality of life following childbirth	2007	18+	Irrelevant outcome
Hill PD, Aldag JC, Hekel B, Riner G, Bloomfield P	Maternal Postpartum Quality of Life Questionnaire	2006	NA	Inappropriate HRQoL tool
Hitimana R, Lindholm L, Krantz G, Nzayirambaho M, Condo J, Sengoma JPS, et al	Health-related quality of life determinants among Rwandan women after delivery: does antenatal care utilization matter? A cross-sectional study	2018	15-40	No outcome of interest
Hoedjes M, Berks D, Vogel I, Franx A, Duvekot JJ, Steegers EA, et al	Poor health-related quality of life after severe preeclampsia	2011	mean 31	No outcome of interest
Hoedjes M, Berks D, Vogel I, Franx A, Oenema A, Duvekot JJ, et al	Postpartum physical activity after preeclampsia	2012	mean 31	Full text unavailable
Hoedjes M, Vogel I, Berks D, Franx A, Duvekot JJ, Habbema JDF, et al	Poor health-related quality of life after severe preeclampsia	2010	18-42	Not the primary outcome- no mean scores
Hutton EK, Hannah ME, Ross S, Asztalos EV, Willan AR, Allen AC, et al	Maternal 3 month outcomes after planned cesarean (CS) vs planned vaginal birth (VB) for twin pregnancies: The twin birth study (TBS)	2014	NR	Duplication
Hutton EK, Hannah ME, Willan AR, Ross S, Allen AC, Armson BA, et al	Urinary stress incontinence and other maternal outcomes 2 years after caesarean or vaginal birth for twin pregnancy: a multicentre randomised trial	2018	NR	Inappropriate HRQoL tool
Hyakutake MT, Han V, Baerg L, Koenig NA, Cundiff GW, Lee T, et al	Pregnancy-Associated Pelvic Floor Health Knowledge and Reduction of Symptoms: The PREPARED Randomized Controlled Trial	2018	NA	No outcome of interest
Isrctn	Postal questionnaire data collection pilot study - APPEAL pilot study	2018	NA	Full text unavailable
Jansen AJ, Duvekot JJ, Hop WC, Essink-Bot ML, Beckers EA, Karsdorp VH, et al	New insights into fatigue and health-related quality of life after delivery	2007		Duplicate study population
Jomeen J, Martin C	Perinatal quality of life: is it important for childbearing women?	2012	NA	Full text unavailable
Jomeen J, Psychol C	The impact of choice of maternity care on psychological health outcomes for women during pregnancy and the postnatal period	2008	NA	no outcome of interest
Kohler S, Annerstedt KS, Diwan V, Lindholm L, Randive B, Vora K, et al	Postpartum quality of life in Indian women after vaginal birth and cesarean section: a pilot study using the EQ-5D-5L descriptive system	2018	18-36	Not the primary outcome- no mean scores
Lagaert L, Weyers S, Van Kerrebroeck H, Elaut E	Postpartum dyspareunia and sexual functioning: a prospective cohort study	2017	≥18	Not the primary outcome- no mean scores
Lau Y	The effect of maternal stress and health-related quality of life on birth outcomes among macao chinese pregnant women	2013	>25	no outcome of interest
Leroy LD, Lopes M	Urinary incontinence in the puerperium and its impact on the health-related quality of life	2012	13 to 45	Irrelevant outcome
Li YP, Cui X, Liu SC, Zhang SH, Zhao YH	Neuromuscular electrical stimulation for treating postpartum low back pain	2018	18 to 32	Irrelevant outcome
Liang C, Hsieh W, Lin Y	To compare the incidence, risk factors, and quality of life of women with urinary incontinence after cesarean section and vaginal delivery-a cohort study	2017	unknown	Full text unavailable
Lung FW, Shu BC, Chiang TL, Lin SJ	Parental mental health, education, age at childbirth and child development from six to 18 months	2009	NA	no outcome of interest
Lydon-Rochelle MT, Holt VL, Martin DP	Delivery method and self-reported postpartum general health status among primiparous women	2001	<20->40	Awaiting Classification
Macarthur C, Wilson D, Herbison P, Lancashire RJ, Hagen S, Toozs-Hobson P, et al	Faecal incontinence persisting after childbirth: a 12 year longitudinal study	2013	unknown	No outcome of interest
MacArthur C, Wilson D, Herbison P, Lancashire RJ, Hagen S, Toozs‐Hobson P, et al	Urinary incontinence persisting after childbirth: extent, delivery history, and effects in a 12-year longitudinal cohort study	2016	NR	No outcome of interest
Mannion CA, Vinturache AE, McDonald SW, Tough SC	The Influence of Back Pain and Urinary Incontinence on Daily Tasks of Mothers at 12 Months Postpartum	2015	mean 31.5	Inappropriate HRQoL tool
Martinez-Galiano JM, Hernandez-Martinez A, Rodriguez-Almagro J, Delgado-Rodriguez M, Rubio-Alvarez A, Gomez-Salgado J	Women's Quality of Life at 6 Weeks Postpartum: Influence of the Discomfort Present in the Puerperium	2019	18+	Irrelevant outcome
Mautner E, Greimel E, Trutnovsky G, Daghofer F, Egger JW, Lang U	Quality of life outcomes in pregnancy and postpartum complicated by hypertensive disorders, gestational diabetes, and preterm birth	2009	17–38, median 32.7	Irrelevant outcome
McGovern P, Dowd B, Gjerdingen D, Gross CR, Kenney S, Ukestad L, et al	Postpartum health of employed mothers 5 weeks after childbirth	2006	≥18	Not the primary outcome- no mean scores
Monti F, Agostini F, Palerlini M, Andrei F, De Pascalis L, Palomba S, et al	Effects of assisted reproductive technology and of women's quality of life on depressive symptoms in the early postpartum period: a prospective case-control study	2015	N/A	Irrelevant outcome
Niklasson B, Ohman SG, Segerdahl M, Blanck A	Risk factors for persistent pain and its influence on maternal wellbeing after cesarean section	2015	median 35	Irrelevant outcome
Nolens B, van den Akker T, Lule J, Twinomuhangi S, van Roosmalen J, Byamugisha J	Birthing experience and quality of life after vacuum delivery and second-stage caesarean section: a prospective cohort study in Uganda	2018	≥20	Irrelevant outcome
Norhayati MN, Hazlina NHN, Aniza A	Immediate and long-term relationship between severe maternal morbidity and health-related quality of life: a prospective double cohort comparison study	2016	N/A	Irrelevant outcome
Papamarkou M, Sarafis P, Kaite CP, Malliarou M, Tsounis A, Niakas D	Investigation of the association between quality of life and depressive symptoms during postpartum period: a correlational study	2017	Mean 33.3	Not the primary outcome- no mean scores
Prick BW, Bijlenga D, Jansen AJG, Boers KE, Scherjon SA, Koopmans CM, et al	Determinants of health-related quality of life in the postpartum period after obstetric complications	2015	16-40	Not the primary outcome- no mean scores
Rodrigues Soler D, Zanon Ponce MA, Sperli Geraldes Soler ZA, Domingues Wysocki A	QUALITY OF LIFE IN THE PUERPERIUM: ASSESSMENT IN THE IMMEDIATE, LATE AND REMOTE POSTPARTUM PERIODS	2015	19-40	no outcome of interest
Sadat Z, Abedzadeh M, Saberi F, Taebi M	The relationship between type of delivery and postpartum quality of life	2009	N/A	Full text unavailable
Sahrakorpi N, Koivusalo SB, Stach-Lempinen B, Eriksson JG, Kautiainen H, Roine RP	"The Burden of Pregnancy"; heavier for the heaviest? The changes in Health Related Quality of Life (HRQoL) assessed by the 15D instrument during pregnancy and postpartum in different body mass index groups: a longitudinal survey	2017	mean 30	No outcome of interest
Sahrakorpi N, Rönö K, Koivusalo SB, Stach-Lempinen B, Eriksson JG, Roine RP	Effect of lifestyle counselling on health-related quality of life in women at high risk for gestational diabetes	2019	no	No outcome of interest
Shorten A, Shorten B	The Importance of Mode of Birth After Previous Cesarean: Success, Satisfaction, and Postnatal Health	2012	Mean 32.3	Irrelevant outcome
Samarasekera DN, Bekhit MT, Wright Y, Lowndes RH, Stanley KP, Preston JP, et al	Long-term anal continence and quality of life following postpartum anal sphincter injury	2008	mean 26.9	Ineligible population
Scheer I, Thakar R, Sultan AH	Mode of delivery after previous obstetric anal sphincter injuries (OASIS)--a reappraisal?	2009	NR	Awaiting Classification
Seppanen P, Sund R, Ala-Kokko T, Roos M, Uotila J, Helminen M, et al	Obstetric patients' health-related quality of life before and after intensive care	2019	18–50	Ineligible population
Shimoda GT, Aragaki IMM, de Sousa CA, Silva IA	Health needs and quality of life of nursing mothers	2013	NR	Irrelevant outcome
Sia Jonsdottir S	Quality of Life and Depression Following Childbirth: Impact of Social Support	2012	N/A	Full text unavailable
Song JE, Chae HJ, Kim CH	Changes in perceived health status, physical symptoms, and sleep satisfaction of postpartum women over time	2014	N/A	Irrelevant outcome
Stern C, Trapp E-M, Mautner E, Deutsch M, Lang U, Cervar-Zivkovic M	The impact of severe preeclampsia on maternal quality of life	2014	21-43	Ineligible population
Sword W, Bai YQ, Thabane L, Foster G, Kurtz Landy C, Watt S, et al	Predictors of postpartum depression over the first year following childbirth	2012	unknown	Full text unavailable
Sword W, Landy CK, Thabane L, Watt S, Krueger P, Farine D, et al	Is mode of delivery associated with postpartum depression at 6 weeks: a prospective cohort study	2011	11-45, mean 30.6	Irrelevant outcome
Sword W, Watt S, Krueger P, Thabane L, Landy CK, Farine D, et al	The Ontario Mother and Infant Study (TOMIS) III: A multi-site cohort study of the impact of delivery method on health, service use, and costs of care in the first postpartum year	2009	≥16	Full text unavailable
Symon A, Dobb B	Maternal quality of life assessment: the feasibility of antenatal-postnatal follow-up using the Mother-Generated Index	2011	N/A	Irrelevant outcome
Symon A, MacDonald A, Ruta D	Postnatal quality of life assessment: introducing the mother-generated index	2002	N/A	Irrelevant outcome
Symon A, MacDonald A, Ruta D, editors	The Mother-Generated Index: measuring quality of life	2001	N/A	Full text unavailable
Symon A, MacKay A, Ruta D	Postnatal quality of life: a pilot study using the Mother-Generated Index	2003	N/A	Irrelevant outcome
Takehara K, Okamura M, Sugiura N, Suto M, Sasaki H, Mori R	Study protocol for a randomised controlled trial to test the effectiveness of providing information on childbirth and postnatal period to partners of pregnant women	2016	N/A	Full text unavailable
Triviño-Juárez J-M, Romero-Ayuso D, Nieto-Pereda B, Forjaz M-J, Criado-Álvarez J-J, Arruti-Sevilla B, et al	Health related quality of life of women at the sixth week and sixth month postpartum by mode of birth	2017	18 & 35	Not the primary outcome- no mean scores
Trivino-Juarez JM, Nieto-Pereda B, Romero-Ayuso D, Arruti-Sevilla B, Aviles-Gamez B, Forjaz MJ, et al	Quality of life of mothers at the sixth week and sixth month post-partum and type of infant feeding	2016	18-45yrs	Duplicate study population
Turkstra E, Gamble J, Creedy DK, Fenwick J, Barclay L, Buist A, et al	PRIME: impact of previous mental health problems on health-related quality of life in women with childbirth trauma. Promoting Resilience in Mothers' Emotions	2013	N/A	Irrelevant outcome
van Brummen HJ, Bruinse HW, van de Pol G, Heintz AP, van der Vaart CH	The effect of vaginal and cesarean delivery on lower urinary tract symptoms: what makes the difference? International Urogynecology Journal	2007	mean 30	Irrelevant outcome
van Bussel J, Spitz B, Demyttenaere K	Childbirth expectations and experiences and associations with mothers' attitudes to pregnancy, the child and motherhood	2010	mean 30	Inappropriate HRQoL tool
Van Der Woude D, Pijnenborg JM, Verzijl JM, Van Wijk EM, De Vries J	Health status and fatigue of postpartum anemic women: a prospective cohort study	2014	≥18	Irrelevant outcome
Ventegodt S, Flensborg-Madsen T, Andersen NJ, Merrick J	Events in pregnancy, delivery, and infancy and long-term effects on global quality of life: results from the Copenhagen Perinatal Birth Cohort 1959-61	2005	N/A	no outcome of interest
Ventegodt S, Flensborg-Madsen T, Anderson NJ, Merrick J	Factors during pregnancy, delivery and birth affecting global quality of life of the adult child at long-term follow-up. Results from the prospective Copenhagen Perinatal Birth Cohort 1959-61	2005	N/A	Full text unavailable
Webster J, Nicholas C, Velacott C, Cridland N, Fawcett L	Quality of life and depression following childbirth: impact of social support	2011	mean 30.6	Irrelevant outcome
Bai G, Korfage IJ, Mautner E, Raat H.	Associations between Maternal Health-Related Quality of Life during Pregnancy and Birth Outcomes: The Generation R Study	2019	mean 25	Irrelevant outcome
Khwepeya M, Monsen K, Kuo SY	Quality of life and the related factors in early postnatal women in Malawi	2020	mean 29	Irrelevant outcome
Title:	Supplemenaty table. T1: Excluded studies after full text data extraction and reasons.
