# Supplementary material for: The effect of mode of delivery on health-related quality-of-life in mothers: a systematic review and meta-analysis
Source: BMC Pregnancy Childbirth. 2022 Feb 22;22:149. doi: 10.1186/s12884-022-04473-w (PMC8864819; doi:10.1186/s12884-022-04473-w)
Supplement: Supplementary file 2 — Additional file 2: Supplementary Table T2. Characteristics of Included Studies. [file 12884_2022_4473_MOESM2_ESM.xlsx]

## Sheet: Sheet1
Ref. #	Year	Study Duration	Study Location	Sample Size	Age (years)	HRQoL Tool	Follow- up	Study Design
26	2009	2006	Turkey	1749	15-49	QoLS	≤12 months	Cross‐Sectional Study
33	2018	2008-2011	Brazil	803	NR: ≤20-≥ 40	SF-36	6mnths- 5 years	Cohort Study
31	2013	2011	Canada	181	29-36	WHOQOL-BREF, NHP	1-2 weeks	Prospective Cross-Sectional Study
29	2015	2013	India	274	18+	MGI	6–8 weeks	Cross‐Sectional Study
28	2018	2014 -2015	Germany, Ireland, and Italy	2002	≥18	SF-6D	3 months	Prospective longitudinal survey
23	2015	2003-2011	25 countries – Argentina, Australia, Belgium, Brazil, Canada, Chile, Croatia, Egypt. Estonia, Germany, Hungary, Israel, Jamaica, Jordan, Netherlands, Oman, Poland, Qatar, Romania, Serbia, Spain, UK, Uruguay, USA	2804	NR: 5th, 95th percentile = 19.5, 39.4	SF-36	2.5 & 5 months	Randomised Control Trial
24	2007	2003-2004	Netherlands	141	Mean 30.5–32.4	SF-36, EQ-5D	VD-12 & 24 hrs, CS- 24 & 48 hrs	Prospective Randomised
34	2015	2012-13	Iran	137	20 and 32	SF-36	2 months	Cross‐Sectional Study
25	2014	2011-12	China	1456	18–45	EQ-5D-3L	<1 year, 1–5 years, 6–10 years	Cross‐Sectional Study
35	2019	2015-16	Bangladesh	465	18-42	EQ-5D-3L	2-7d & 42-60d	Population-Based Cross-Sectional Study
36	2019	2017-02-01	Spain	2990	≥18	SF-36	NR	Cross‐Sectional Study
27	2013	2011 - NR	Iran	356	15-42	WHOQOL-BREF	8 weeks	Prospective Cross-Sectional Study
37	2018	2015	Turkey	290	16-45	MPQOL	4-6 weeks	Retrospective Cohort Study
12	2017	2009-2010	UK	2161	NR: <20-≥35	EQ-5D	12 months	Prospective, Population-based Study
Key: NR = not recorded

## Sheet: updated
Ref. #	Author	Year	Study Location	Sample Size	Age (years)	HRQoL Tool	Follow- up	Study Design
26	Akyn B, Ege E, Kocodlu D, Demiroren N, Yylmaz S	2009	Turkey	1749	15-49	QoLS	≤12 months	Cross‐Sectional Study
41	Angelini CR, Pacagnella RC, Parpinelli MA, Silveira C, Andreucci CB, Ferreira EC, et al	2018	Brazil	803	NR: ≤20-≥ 40	SF-36	6mnths- 5 years	Cohort Study
31	Baghirzada L, Downey KN, Macarthur AJ	2013	Canada	181	29-36	NHP (Nottingham Health profile)	1-2 weeks	Prospective Cross-Sectional Study
29	Bodhare TN, Sethi P, Bele SD, Gayatri D, Vivekanand A	2015	India	274	18+	Mother Generated Index (MGI)	6–8 weeks	Cross-Sectional Study
28	Fobelets M, Beeckman K, Buyl R, Daly D, Sinclair M, Healy P, et al	2018	Germany, Ireland, and Italy	2002	≥18	SF-6D	3 months	prospective longitudinal survey
23	Hutton EK, Hannah ME, Ross S, Joseph KS, Ohlsson A, Asztalos EV, et al	2015	25 countries – Argentina, Australia, Belgium, Brazil, Canada, Chile, Croatia, Egypt. Estonia, Germany, Hungary, Israel, Jamaica, Jordan, The Netherlands, Oman, Poland, Qatar, Romania, Serbia, Spain, UK, Uruguay, USA	2804	NR: 5th, 95th percentile = 19.5, 39.4	SF-36	2.5 & 5 months	Randomised Control Trial
24	Jansen AJ, Essink-Bot ML, Duvekot JJ, van Rhenen DJ	2007	Netherlands	141	Mean 30.5–32.4	SF-36, EQ-5D	VD-12 & 24 hrs, CS- 24 & 48 hrs	Prospective Randomised
33	Kavosi Z, Keshtkaran A, Setoodehzadeh F, Kasraeian M, Khammarnia M, Eslahi M	2015	Iran	137	20 and 32	SF-36	2 months	Cross-Sectional Study
25	Li W-Y, Liabsuetrakul T, Stray-Pedersen B, Li Y-J, Guo L-J, Qin W-Z	2014	China	1456	18–45	EQ-5D-3L	<1 year, 1–5 years, 6–10 years	Cross-Sectional Study
	Mahumud RA, Ali N, Sheikh N, Akram R, Alam K, Gow J, et al	2019	Bangladesh	465	18-42	EQ-5D-3L	2-7d & 42-60d	Population-Based Cross-Sectional Study
	Martinez-Galiano JM, Hernandez-Martinez A, Rodriguez-Almagro J, Delgado-Rodriguez M	2019	Spain	2990	≥18	SF-36	NR	Cross-Sectional Study
27	Mousavi SA, Mortazavi F, Chaman R, Khosravi A	2013	Iran	356	15-42	WHOQOL-BREF	8 weeks	Prospective Cross Sectional Study
	Ozdemir F, Ozturk A, Karabulutlu O, Tezel A	2018	Turkey	290	16-45	MPQOL	4-6 weeks	Retrospective Cohort Study
12	Petrou S, Kim SW, McParland P, Boyle EM	2017	UK	2161	NR: <20-≥35	EQ-5D	12 months	prospective, population- based study.
	Rezaei N, Azadi A, Zargousi R, Sadoughi Z, Tavalaee Z, Rezayati M	2016	Iran	400	Mean 29.8	SF-36	<6 months	Cross-Sectional Study
	Sadat Z, Abedzadeh-Kalahroudi M, Atrian MK, Karimian Z, Sooki Z	2014	Iran	365	NR: 20-40	SF-36	2 months, 4 months	Prospective Cross-Sectional Study
	Sadat Z, Taebi M, Saberi F, Kalarhoudi MA	2013	Iran	365	NR: 20-40	SF-36	2 months, 4 months	Prospective Cross-Sectional Study
40	Torkan B, Parsay S, Lamyian M, Kazemnejad A, Montazeri A	2009	Iran	130	20-40	SF-36	6-8 weeks & 12-14 weeks	Prospective Cross Sectional Study
32	Zaheri F, Nasab LH, Ranaei F, Shahoei R	2017	Iran	410	Mean 25	WHOQOL-BREF	2 weeks, 6 weeks	Cross-Sectional Study
34	AlShehri, Nada M et al.	2015	Saudi Arabia	300	21-40, mean 26.5	SF-36	1-3 months	Cross-Sectional Study
30	Majzoobi MM, Majzoobi MR, Nazari-pouya F, Biglari M, Poorolajal J.	2014	Iran	2100	NR: <25->35	SF-36	1 week, 2, 4, 6 & 12 months	Retrospective Cohort Study
	Key-CS: caesarean section, EQ-5D: European Quality of Life Scale, MAPP-QOL: Maternal Postpartum Quality of Life, MGI: Mother Generated Index, NHP: Nottingham Health profile, NR: not recorded, QoLS: Quality of Life Scale, SF-36: 36-Item Short Form Survey, VD: vaginal delivery, WHOQoL-BREF: World Health Organization’s Quality of Life Scale
	Title:	Supplementary table. T2: Characteristics of Included Studies
