# Supplementary material for: The effect of mode of delivery on health-related quality-of-life in mothers: a systematic review and meta-analysis
Source: BMC Pregnancy Childbirth. 2022 Feb 22;22:149. doi: 10.1186/s12884-022-04473-w (PMC8864819; doi:10.1186/s12884-022-04473-w)
Supplement: Supplementary file 3 — Additional file 3: Supplementary Table T3. Risk of Bias assessment score of included studies. [file 12884_2022_4473_MOESM3_ESM.xlsx]

## Sheet: Sheet1
Ref. #	Study	Year	Confounding variables	Selection of participants	Measurement of exposure	Deviations from intended exposure	Incomplete outcome data	Measurement of outcomes	Selective outcome reporting	Overall Bias Rating
-26	Akyn et al	2009	•	⁃	⁃	•	•	•	•	Unclear
-33	Angelini et al	2018	•	⁃	⁃	•	•	•	•	Unclear
-31	Baghirzada et al	2013	•	⁃	⁃	•	•	•	•	Unclear
-29	Bodhare et al	2015	•	•	•	•	•	•	•	Unclear
-28	Fobelets et al	2018	⁃	⁃	•	•	+	-	•	Unclear
-23	Hutton et al	2015	+	⁃	⁃	+	⁃	+	+	High
-24	Jansen et al	2007	+	•	⁃	⁃	•	-	+	Low
-34	Kavosi et al	2015	+	+	⁃	⁃	•	-	⁃	Low
-25	Li et al	2014	+	+	⁃	⁃	⁃	-	⁃	Low
-35	Mahumud et al	2019	+	+	⁃	+	•	-	⁃	Medium
-36	Martinez-Galiano et al	2019	⁃	+	⁃	⁃	•	+	⁃	Low
-27	Mousavi et al	2013	⁃	⁃	•	⁃	•	-	+	Low
-37	Ozdemir et al	2018	+	•	⁃	⁃	⁃	-	⁃	Low
-12	Petrou et al	2017	+	•	⁃	⁃	+	-	⁃	Low
-38	Rezaei et al	2016	+	+	+	⁃	⁃	-	+	Medium
-21	Sadat et al	2014	+	⁃	⁃	⁃	+	-	⁃	Low
-39	Sadat et al	2013	+	⁃	⁃	⁃	+	-	+	Low
-40	Torkan et al	2009	+	⁃	⁃	⁃	⁃	-	⁃	Low
-32	Zaheri et al	2017	+	•	⁃	+	•	-	⁃	Medium
-41	AlShehri et al	2015	+	•	⁃	⁃	•	-	⁃	Low
-30	Majzoobi et al	2014	+	•	⁃	⁃	⁃	+	⁃	Low
Key: + High, ⁃ Low, • Unclear. Medium was awarded when the summation of high and low scores was equal.
Title:	Supplementary table. T3: Risk of Bias assessment score of included studies
